# Supplementary material for: COVID-19 and Acute Ischemic Stroke Mortality and Clinical Outcomes among Hospitalized Patients in the United States: Insight from National Inpatient Sample
Source: J Clin Med. 2023 Feb 8;12(4):1340. doi: 10.3390/jcm12041340 (PMC9968226; doi:10.3390/jcm12041340)
Supplement: Supplementary file 1 [file jcm-12-01340-s001.zip]

Archive with 1 entries (1 files):
- jcm-2203665-supplementary.pdf
